# Supplementary material for: Composite Coatings of Chitosan and Silver Nanoparticles Obtained by Galvanic Deposition for Orthopedic Implants
Source: Polymers (Basel). 2022 Sep 19;14(18):3915. doi: 10.3390/polym14183915 (PMC9504697; doi:10.3390/polym14183915)
Supplement: Supplementary file 1 [file polymers-14-03915-s001.zip]

Archive with 1 entries (1 files):
- polymers-1914072-supplementary.pdf
